# Supplementary material for: Exploring the Applications of Artificial Intelligence in Dental Image Detection: A Systematic Review
Source: Diagnostics (Basel). 2024 Oct 31;14(21):2442. doi: 10.3390/diagnostics14212442 (PMC11545562; doi:10.3390/diagnostics14212442)
Supplement: Supplementary file 1 [file diagnostics-14-02442-s001.zip]

Archive with 1 entries (1 files):
- diagnostics-3195983-supplementary.pdf
